# Supplementary material for: New contributions to the leafhopper genus Gladkara from Thailand (Hemiptera, Cicadellidae, Typhlocybinae, Erythroneurini)
Source: Zookeys. 2017 Dec 29;(725):31–6. doi: 10.3897/zookeys.725.20777 (PMC5784206; doi:10.3897/zookeys.725.20777)
Supplement: XML Treatment for Gladkara [file zookeys.725.20777-treatment1.xml]

<!DOCTYPE tp:taxon-treatment
  PUBLIC "-//TaxonX//DTD Taxonomic Treatment Publishing DTD v0 20100105//EN" "tax-treatment-NSO.dtd">
<tp:taxon-treatment xmlns:tp="http://www.plazi.org/taxpub"><tp:treatment-meta><kwd-group><label>Taxon classification</label><kwd><named-content xmlns:xlink="http://www.w3.org/1999/xlink" content-type="kingdom">Animalia</named-content></kwd><kwd><named-content xmlns:xlink="http://www.w3.org/1999/xlink" content-type="order">Hemiptera</named-content></kwd><kwd><named-content xmlns:xlink="http://www.w3.org/1999/xlink" content-type="family">Cicadellidae</named-content></kwd></kwd-group><mixed-citation publication-type="journal"><person-group><name><surname>Song</surname><given-names>Yuehua</given-names></name><name><surname>Li</surname><given-names>Zizhong</given-names></name><name><surname>Dietrich</surname><given-names>Christopher H.</given-names></name><name><surname>Li</surname><given-names>Can</given-names></name></person-group><article-title>New contributions to the leafhopper genus <italic><tp:taxon-name><tp:taxon-name-part taxon-name-part-type="genus" reg="Gladkara">Gladkara</tp:taxon-name-part></tp:taxon-name></italic> from Thailand (<tp:taxon-name><tp:taxon-name-part taxon-name-part-type="order">Hemiptera</tp:taxon-name-part></tp:taxon-name>, <tp:taxon-name><tp:taxon-name-part taxon-name-part-type="family">Cicadellidae</tp:taxon-name-part></tp:taxon-name>, <tp:taxon-name><tp:taxon-name-part taxon-name-part-type="subfamily">Typhlocybinae</tp:taxon-name-part></tp:taxon-name>, <tp:taxon-name><tp:taxon-name-part taxon-name-part-type="tribe">Erythroneurini</tp:taxon-name-part></tp:taxon-name>)</article-title><source>Zookeys</source><day>29</day><month>12</month><year>2017</year><volume>2017</volume><issue>725</issue><fpage>31</fpage><lpage>36</lpage><pub-id pub-id-type="doi">10.3897/zookeys.725.20777</pub-id></mixed-citation></tp:treatment-meta><tp:nomenclature><tp:taxon-name>
            <tp:taxon-name-part taxon-name-part-type="genus" reg="Gladkara">Gladkara</tp:taxon-name-part>
          </tp:taxon-name><tp:taxon-authority>Dworakowska, 1995</tp:taxon-authority><tp:nomenclature-citation-list><tp:nomenclature-citation><tp:taxon-name>
                <tp:taxon-name-part taxon-name-part-type="genus" reg="Gladkara">Gladkara</tp:taxon-name-part>
              </tp:taxon-name><comment>Dworakowska, 1995: 4; <xref ref-type="bibr" rid="B3">Dworakowska 2011</xref>: 10</comment></tp:nomenclature-citation></tp:nomenclature-citation-list></tp:nomenclature><tp:treatment-sec sec-type="type species" id="SECID0EJDAC"><title>Type species.</title><p>
            <italic><tp:taxon-name><tp:taxon-name-part taxon-name-part-type="genus" reg="Gladkara">Gladkara</tp:taxon-name-part> <tp:taxon-name-part taxon-name-part-type="species" reg="albida">albida</tp:taxon-name-part></tp:taxon-name></italic> Dworakowska, 1995</p></tp:treatment-sec><tp:treatment-sec sec-type="diagnosis" id="SECID0E1DAC"><title>Diagnosis.</title><p>Dorsum beige or white. Color pattern absent or brown. Head narrower than pronotum, crown produced in midline anteriorly. Face convex. Pronotum with large impressions medially. Forewing with AA vein prominent, all known species with dark patch in 3<sup>rd</sup> apical cell except the type species. Hind wing venation usual for <tp:taxon-name><tp:taxon-name-part taxon-name-part-type="tribe">Erythroneurini</tp:taxon-name-part></tp:taxon-name>.</p><p>Male 2S abdominal apodemes broad, reaching 3S posterior margin.</p></tp:treatment-sec><tp:treatment-sec sec-type="Male genitalia" id="SECID0EIEAC"><title>Male genitalia.</title><p>Genital capsule cylindrical, slightly laterally compressed. Pygofer side broad, with caudal margin oval to square, with numerous sparse long fine setae, with or without enlarged macrosetae scattered at ventrolateral angle; dorsal appendage moveably articulated to the lobe, simple or bifurcate far from base, extended to pygofer apex or extended beyond pygofer apex; ventral appendage absent; segment X appendage present. Subgenital plate lamellate, with small latero-basal articulation with style, about 4–5 macrosetae in single or double row, setae of basal group in an oblique or longitudinal row, intergrading into marginal microsetae. Style long and slim, apical part tapering, smooth or adorned with sculpture; preapical lobe small. Connective lamellate, lateral arms long, stem reduced and central lobe desclerotized to various degree. Aedeagus with or without processes, aedeagal shaft tubular; dorsal apodeme with distinct V-shaped ligaments, connected to anal tube and/or pygofer <!--PageBreak-->dorsal appendages; preatrium about as long as or shorter than shaft; gonopore apical or subapical on ventral surface.</p><p>
            <bold>Distribution.</bold> India; Brunei; Vietnam and Thailand.</p></tp:treatment-sec><ref-list><ref id="B3"><mixed-citation xmlns:xlink="http://www.w3.org/1999/xlink" xlink:type="simple">
          <person-group><name name-style="western"><surname>Dworakowska</surname><given-names>I</given-names></name></person-group> (<year>2011</year>) <article-title>On several genera of leafhoppers of the tribe <tp:taxon-name><tp:taxon-name-part taxon-name-part-type="tribe">Erythroneurini</tp:taxon-name-part></tp:taxon-name> from the Pacific rim (<tp:taxon-name><tp:taxon-name-part taxon-name-part-type="order">Hemiptera</tp:taxon-name-part></tp:taxon-name>: <tp:taxon-name><tp:taxon-name-part taxon-name-part-type="suborder">Auchenorrhyncha</tp:taxon-name-part></tp:taxon-name>: <tp:taxon-name><tp:taxon-name-part taxon-name-part-type="family">Cicadellidae</tp:taxon-name-part></tp:taxon-name>: <tp:taxon-name><tp:taxon-name-part taxon-name-part-type="subfamily">Typhlocybinae</tp:taxon-name-part></tp:taxon-name>).</article-title> <source>Nova Supplementa Entomologica</source> <volume>22</volume>: <fpage>1</fpage>–<lpage>90</lpage>.</mixed-citation></ref></ref-list></tp:taxon-treatment>
