# Supplementary material for: New contributions to the leafhopper genus Gladkara from Thailand (Hemiptera, Cicadellidae, Typhlocybinae, Erythroneurini)
Source: Zookeys. 2017 Dec 29;(725):31–6. doi: 10.3897/zookeys.725.20777 (PMC5784206; doi:10.3897/zookeys.725.20777)
Supplement: XML Treatment for Gladkara klongensis [file zookeys.725.20777-treatment2.xml]

<!DOCTYPE tp:taxon-treatment
  PUBLIC "-//TaxonX//DTD Taxonomic Treatment Publishing DTD v0 20100105//EN" "tax-treatment-NSO.dtd">
<tp:taxon-treatment xmlns:tp="http://www.plazi.org/taxpub"><tp:treatment-meta><kwd-group><label>Taxon classification</label><kwd><named-content xmlns:xlink="http://www.w3.org/1999/xlink" content-type="kingdom">Animalia</named-content></kwd><kwd><named-content xmlns:xlink="http://www.w3.org/1999/xlink" content-type="order">Hemiptera</named-content></kwd><kwd><named-content xmlns:xlink="http://www.w3.org/1999/xlink" content-type="family">Cicadellidae</named-content></kwd></kwd-group><mixed-citation publication-type="journal"><person-group><name><surname>Song</surname><given-names>Yuehua</given-names></name><name><surname>Li</surname><given-names>Zizhong</given-names></name><name><surname>Dietrich</surname><given-names>Christopher H.</given-names></name><name><surname>Li</surname><given-names>Can</given-names></name></person-group><article-title>New contributions to the leafhopper genus <italic><tp:taxon-name><tp:taxon-name-part taxon-name-part-type="genus" reg="Gladkara">Gladkara</tp:taxon-name-part></tp:taxon-name></italic> from Thailand (<tp:taxon-name><tp:taxon-name-part taxon-name-part-type="order">Hemiptera</tp:taxon-name-part></tp:taxon-name>, <tp:taxon-name><tp:taxon-name-part taxon-name-part-type="family">Cicadellidae</tp:taxon-name-part></tp:taxon-name>, <tp:taxon-name><tp:taxon-name-part taxon-name-part-type="subfamily">Typhlocybinae</tp:taxon-name-part></tp:taxon-name>, <tp:taxon-name><tp:taxon-name-part taxon-name-part-type="tribe">Erythroneurini</tp:taxon-name-part></tp:taxon-name>)</article-title><source>Zookeys</source><day>29</day><month>12</month><year>2017</year><volume>2017</volume><issue>725</issue><fpage>31</fpage><lpage>36</lpage><pub-id pub-id-type="doi">10.3897/zookeys.725.20777</pub-id></mixed-citation></tp:treatment-meta><tp:nomenclature><tp:taxon-name>
            <tp:taxon-name-part taxon-name-part-type="genus" reg="Gladkara">Gladkara</tp:taxon-name-part>
            <tp:taxon-name-part taxon-name-part-type="species" reg="klongensis">klongensis</tp:taxon-name-part>
            <object-id xmlns:xlink="http://www.w3.org/1999/xlink" content-type="zoobank" xlink:type="simple">http://zoobank.org/EB8889D7-9CAA-4A8B-BAF0-58520703DE72</object-id>
          </tp:taxon-name><tp:taxon-authority>Song &amp; Dietrich</tp:taxon-authority><tp:taxon-status xmlns:xlink="http://www.w3.org/1999/xlink" xlink:type="simple">sp. n.</tp:taxon-status><xref ref-type="fig" rid="F1">Figs 1–8</xref><xref ref-type="fig" rid="F2">, 9–18</xref></tp:nomenclature><tp:treatment-sec sec-type="material" id="SECID0EFGAC"><title>Specimens examined.</title><p>Holotype: ♂, THAILAND, Surat Thani, Khao Sok NP Klong Morg Unit, <named-content xmlns:xlink="http://www.w3.org/1999/xlink" content-type="dwc:verbatimCoordinates" xlink:type="simple"><named-content content-type="geo-json" specific-use="{&#34;type&#34;:&#34;Point&#34;,&#34;coordinates&#34;:[98.650417,8.895417]}" id="NCID0EOGAC" xlink:type="simple">8°53.725'N, 98°39.025'E</named-content></named-content>, 87 m, Malaise trap, 16-23.xii.2008, coll. Pongphan (<abbrev xmlns:xlink="http://www.w3.org/1999/xlink" content-type="institution" xlink:title="Queen Sirikit Botanical Garden" id="ABBRID0ETGAC" xlink:type="simple">QSBG</abbrev>). Paratypes: 3♀♀, same data as holotype (<named-content xmlns:xlink="http://www.w3.org/1999/xlink" content-type="dwc:institutional_code" xlink:type="simple">INHS</named-content>, <abbrev xmlns:xlink="http://www.w3.org/1999/xlink" content-type="institution" xlink:title="School of Karst Science" id="ABBRID0E4GAC" xlink:type="simple">SKS</abbrev>).</p></tp:treatment-sec><tp:treatment-sec sec-type="diagnosis" id="SECID0ECHAC"><title>Diagnosis.</title><p>This species has its own salient characteristics as follows: pygofer with a bifurcate dorsal appendage (Fig. <xref ref-type="fig" rid="F2">10</xref>), segment X appendage twisted medially and hook-like apically (Fig. <xref ref-type="fig" rid="F2">11</xref>); style extremely elongated, with many cellular sculpturing apically (Fig. <xref ref-type="fig" rid="F2">14</xref>); aedeagus with long and tubular shaft, and a single short tooth-like process arising from preatrium (Fig. <xref ref-type="fig" rid="F2">18</xref>).</p></tp:treatment-sec><tp:treatment-sec sec-type="description" id="SECID0EYHAC"><title>Description.</title><p>Ground color pale beige. Eyes grey (Figs <xref ref-type="fig" rid="F1">1–3</xref>). Face pale beige; apex of frontoclypeus slightly darker in male; coloration extremely pale in female (Figs <xref ref-type="fig" rid="F1">4</xref>, <xref ref-type="fig" rid="F1">8</xref>). Pronotum pale anterolaterally, blackish beige medially and posteriorly (Figs <xref ref-type="fig" rid="F1">1</xref>, <xref ref-type="fig" rid="F1">3</xref>). Scutellum beige, with prominent scutellar suture (Figs <xref ref-type="fig" rid="F1">1</xref>, <xref ref-type="fig" rid="F1">3</xref>). Fore wing beige, with an irregular big dark brown spot at 3<sup>rd</sup> apical cell (Figs <xref ref-type="fig" rid="F1">1</xref>, <xref ref-type="fig" rid="F1">2</xref>).</p><p>Male abdominal apodemes broad, extending to the hind margin of third sternite (Fig. <xref ref-type="fig" rid="F2">9</xref>).</p><p>
            <bold>Male genitalia.</bold> Pygofer with dorsal appendage movably articulated (Fig. <xref ref-type="fig" rid="F2">10</xref>), segment X appendage elongated, twisted medially, and hook-like apically (Figs <xref ref-type="fig" rid="F2">11</xref>, <xref ref-type="fig" rid="F2">12</xref>). Pygofer lobe broadened, with two long fine setae arising from dorso-caudal margin and several long fine setae scattered near caudal margin medially (Fig. <xref ref-type="fig" rid="F2">10</xref>). Subgenital plate solid, much longer than hind margin of pygofer lobe, with four macrosetae on lateral surface and numerous stout setae along upper margin from sub-base to apex of plate, several microsetae scattered apically (Figs <xref ref-type="fig" rid="F2">10</xref>, <xref ref-type="fig" rid="F2">13</xref>). Style extremely elongated, with many cellular sculptures apically; preapical lobe small (Figs <xref ref-type="fig" rid="F2">14</xref>, <xref ref-type="fig" rid="F2">16</xref>). Connective V-shaped with lateral arms long and slim, widely divergent; stem short; central lobe absent (Fig. <xref ref-type="fig" rid="F2">15</xref>). Aedeagus with a single short toothlike process arising from preatrium; preatrium little shorter than length of shaft in lateral view, expanded in ventral view; shaft slender, tubular, slightly tapered distally in lateral view; gonopore apical (Figs <xref ref-type="fig" rid="F2">17</xref>, <xref ref-type="fig" rid="F2">18</xref>).</p><fig id="F1" position="float" orientation="portrait"><label>Figures 1–8.</label><caption><p>
                <italic><tp:taxon-name><tp:taxon-name-part taxon-name-part-type="genus" reg="Gladkara">Gladkara</tp:taxon-name-part> <tp:taxon-name-part taxon-name-part-type="species" reg="klongensis">klongensis</tp:taxon-name-part></tp:taxon-name></italic> Song &amp; Dietrich, sp. n. Male (♂): <bold>1</bold> Habitus, dorsal view <bold>2</bold> Habitus, lateral view <bold>3</bold> Head and thorax, dorsal view <bold>4</bold> Face; Female (♀): <bold>5</bold> Habitus, dorsal view <bold>6</bold> Habitus, lateral view <bold>7</bold> Head and thorax, dorsal view <bold>8</bold> Face.</p></caption><graphic xmlns:xlink="http://www.w3.org/1999/xlink" xlink:href="zookeys-725-031-g001.jpg" position="float" orientation="portrait" xlink:type="simple" id="oo_176938.jpg"/></fig><fig id="F2" position="float" orientation="portrait"><label>Figures 9–18.</label><caption><p>
                <italic><tp:taxon-name><tp:taxon-name-part taxon-name-part-type="genus" reg="Gladkara">Gladkara</tp:taxon-name-part> <tp:taxon-name-part taxon-name-part-type="species" reg="klongensis">klongensis</tp:taxon-name-part></tp:taxon-name></italic> Song &amp; Dietrich, sp. n. <bold>9</bold> Abdominal apodemes <bold>10</bold> Genital capsule <bold>11</bold> Segment X appendage <bold>12</bold> Details of connections between segment X, dorsal pygofer appendage and dorsal ligament of aedeagus <bold>13</bold> Subgenital plate <bold>14</bold> Style <bold>15</bold> Connective <bold>16</bold> Subgenital plate, style and connective <bold>17</bold> Aedeagus, lateral view <bold>18</bold> Aedeagus and connective, caudal view.</p></caption><graphic xmlns:xlink="http://www.w3.org/1999/xlink" xlink:href="zookeys-725-031-g002.jpg" position="float" orientation="portrait" xlink:type="simple" id="oo_176940.jpg"/></fig></tp:treatment-sec><tp:treatment-sec sec-type="description" id="SECID0EONAC"><title>Measurements.</title><p>Body length, male 3.7 mm; females 3.5–3.6 mm.</p></tp:treatment-sec><tp:treatment-sec sec-type="remarks" id="SECID0ETNAC"><title>Remarks.</title><p>This species is similar to <italic><tp:taxon-name><tp:taxon-name-part taxon-name-part-type="genus" reg="Gladkara">G.</tp:taxon-name-part> <tp:taxon-name-part taxon-name-part-type="species" reg="lisiogon">lisiogon</tp:taxon-name-part></tp:taxon-name></italic> Dworakowska, 1995 from Brunei (Ulu Temburong) in the form of the aedeagus, but differs in having the dorsal pygofer appendage bifurcate apically (Fig. <xref ref-type="fig" rid="F2">12</xref>); the single short tooth-like process arising from aedeagal preatrium (Fig. <xref ref-type="fig" rid="F2">18</xref>); and the aedeagus dorsal apodeme not strongly expanded in caudal view (Fig. <xref ref-type="fig" rid="F2">18</xref>).</p></tp:treatment-sec><tp:treatment-sec sec-type="etymology" id="SECID0EQOAC"><title>Etymology.</title><p>The specific name is derived from a part of the type locality name in which all examined species were collected.</p><!--PageBreak--><sec sec-type="The species of the genus Gladkara worldwide and their distributions" id="SECID0EWOAC"><title>The species of the genus <italic><tp:taxon-name><tp:taxon-name-part taxon-name-part-type="genus" reg="Gladkara">Gladkara</tp:taxon-name-part></tp:taxon-name></italic> worldwide and their distributions</title><p>1. <italic><tp:taxon-name><tp:taxon-name-part taxon-name-part-type="genus" reg="Gladkara">Gladkara</tp:taxon-name-part> <tp:taxon-name-part taxon-name-part-type="species" reg="albida">albida</tp:taxon-name-part></tp:taxon-name></italic> Dworakowska, 1995 Distribution: India.</p><p>2. <italic><tp:taxon-name><tp:taxon-name-part taxon-name-part-type="genus" reg="Gladkara">Gladkara</tp:taxon-name-part> <tp:taxon-name-part taxon-name-part-type="species" reg="bramka">bramka</tp:taxon-name-part></tp:taxon-name></italic> Dworakowska, 1995 Distribution: Brunei.</p><p>3. <italic><tp:taxon-name><tp:taxon-name-part taxon-name-part-type="genus" reg="Gladkara">Gladkara</tp:taxon-name-part> <tp:taxon-name-part taxon-name-part-type="species" reg="cellularis">cellularis</tp:taxon-name-part></tp:taxon-name></italic> Dworakowska, 1995 Distribution: Brunei.</p><p>4. <italic><tp:taxon-name><tp:taxon-name-part taxon-name-part-type="genus" reg="Gladkara">Gladkara</tp:taxon-name-part> <tp:taxon-name-part taxon-name-part-type="species" reg="hirsuta">hirsuta</tp:taxon-name-part></tp:taxon-name></italic> Dworakowska, 1995 Distribution: Brunei.</p><p>5. <italic><tp:taxon-name><tp:taxon-name-part taxon-name-part-type="genus" reg="Gladkara">Gladkara</tp:taxon-name-part> <tp:taxon-name-part taxon-name-part-type="species" reg="interrupta">interrupta</tp:taxon-name-part></tp:taxon-name></italic> Dworakowska, 1995 Distribution: Brunei.</p><p>6. <italic><tp:taxon-name><tp:taxon-name-part taxon-name-part-type="genus" reg="Gladkara">Gladkara</tp:taxon-name-part> <tp:taxon-name-part taxon-name-part-type="species" reg="klara">klara</tp:taxon-name-part></tp:taxon-name></italic> Dworakowska, 1995 Distribution: Brunei.</p><p>7. <italic><tp:taxon-name><tp:taxon-name-part taxon-name-part-type="genus" reg="Gladkara">Gladkara</tp:taxon-name-part> <tp:taxon-name-part taxon-name-part-type="species" reg="klongensis">klongensis</tp:taxon-name-part></tp:taxon-name></italic> Song &amp; Dietrich, sp. n. Distribution: Thailand.</p><p>8. <italic><tp:taxon-name><tp:taxon-name-part taxon-name-part-type="genus" reg="Gladkara">Gladkara</tp:taxon-name-part> <tp:taxon-name-part taxon-name-part-type="species" reg="lisiogon">lisiogon</tp:taxon-name-part></tp:taxon-name></italic> Dworakowska, 1995 Distribution: Brunei.</p><p>9. <italic><tp:taxon-name><tp:taxon-name-part taxon-name-part-type="genus" reg="Gladkara">Gladkara</tp:taxon-name-part> <tp:taxon-name-part taxon-name-part-type="species" reg="obligata">obligata</tp:taxon-name-part></tp:taxon-name></italic> Dworakowska, 1995 Distribution: Brunei.</p><p>10. <italic><tp:taxon-name><tp:taxon-name-part taxon-name-part-type="genus" reg="Gladkara">Gladkara</tp:taxon-name-part> <tp:taxon-name-part taxon-name-part-type="species" reg="pulchra">pulchra</tp:taxon-name-part></tp:taxon-name></italic> Dworakowska, 1995 Distribution: Brunei.</p><p>11. <italic><tp:taxon-name><tp:taxon-name-part taxon-name-part-type="genus" reg="Gladkara">Gladkara</tp:taxon-name-part> <tp:taxon-name-part taxon-name-part-type="species" reg="quadrata">quadrata</tp:taxon-name-part></tp:taxon-name></italic> Dworakowska, 1995 Distribution: Brunei.</p><!--PageBreak--><p>12. <italic><tp:taxon-name><tp:taxon-name-part taxon-name-part-type="genus" reg="Gladkara">Gladkara</tp:taxon-name-part> <tp:taxon-name-part taxon-name-part-type="species" reg="sclerosa">sclerosa</tp:taxon-name-part></tp:taxon-name></italic> Dworakowska, 1995 Distribution: Brunei.</p><p>13. <italic><tp:taxon-name><tp:taxon-name-part taxon-name-part-type="genus" reg="Gladkara">Gladkara</tp:taxon-name-part> <tp:taxon-name-part taxon-name-part-type="species" reg="vietnamica">vietnamica</tp:taxon-name-part></tp:taxon-name></italic> Dworakowska, 2011 Distribution: Vietnam.</p><p>14. <italic><tp:taxon-name><tp:taxon-name-part taxon-name-part-type="genus" reg="Gladkara">Gladkara</tp:taxon-name-part> <tp:taxon-name-part taxon-name-part-type="species" reg="zavijka">zavijka</tp:taxon-name-part></tp:taxon-name></italic> Dworakowska, 1995 Distribution: Brunei.</p><!--PageBreak--></sec></tp:treatment-sec></tp:taxon-treatment>
